# Supplementary material for: Design of Liposomes Carrying HelixComplex Snail Mucus: Preliminary Studies
Source: Molecules. 2021 Aug 4;26(16):4709. doi: 10.3390/molecules26164709 (PMC8399803; doi:10.3390/molecules26164709)
Supplement: Supplementary file 1 [file molecules-26-04709-s001.zip]

Archive with 1 entries (1 files):
- molecules-1303781-supplementary.pdf
